# Supplementary material for: Pan-cancer analysis of differential DNA methylation patterns
Source: BMC Med Genomics. 2020 Oct 22;13(Suppl 10):154. doi: 10.1186/s12920-020-00780-3 (PMC7579968; doi:10.1186/s12920-020-00780-3)
Supplement: Supplementary file 2 — Additional file 2 Table S4. PanDM cluster membership for the 396,065 CpG sites. (TXT) [file 12920_2020_780_MOESM2_ESM.txt]

ProbeID	GeneSymbol	ChromosomeID	CoordinateID_(GRCh37/hg19)	PanDMcluster
cg13869341	WASH5P	1	15865	33
cg14008030	WASH5P	1	18827	33
cg12045430	WASH5P	1	29407	6
cg20826792	WASH5P	1	29425	33
cg00381604	WASH5P	1	29435	33
cg20253340	OR4F5	1	68849	10
cg21870274	OR4F5	1	69591	6
cg03130891		1	91550	33
cg24335620		1	135252	33
cg17149495		1	530959	10
cg22802167		1	533950	31
cg17308840		1	542758	5
cg24159721		1	565170	33
cg15174812		1	566172	33
cg08477687	MIR1977	1	566570	33
cg00034556	MIR1977	1	566731	33
cg00645010	MIR1977	1	567113	33
cg15394630	MIR1977	1	567206	33
cg05001044	MIR1977	1	567312	33
cg03344490	MIR1977	1	567348	33
cg17501828	MIR1977	1	567358	10
cg23917638	MIR1977	1	567501	33
cg18024856	MIR1977	1	567747	33
cg18761878		1	568475	33
cg27534567		1	568536	33
cg08858441		1	569427	33
cg03348902		1	569603	33
cg01070250		1	569687	33
cg21996134	LOC100133331	1	663153	6
cg15560884		1	710097	33
cg10037654		1	713921	33
cg11422233		1	714002	33
cg18263059		1	714021	33
cg01014490		1	714177	33
cg04231937		1	714526	33
cg04496485		1	714565	33
cg09989996		1	753376	9
cg11954957		1	758829	35
cg01068023		1	761370	25
cg08167039	LOC643837	1	762232	33
cg20677962	LOC643837	1	762279	33
cg24699430	LOC643837	1	762651	33
cg01551879	LOC643837	1	762882	33
cg22394869	LOC643837	1	762912	33
cg02550592	LOC643837	1	762915	33
cg03213877	LOC643837	1	763116	14
cg23803172	LOC643837	1	763119	2
cg19411932	LOC643837	1	763127	4
cg16736630	LOC643837	1	779995	8
cg01793617	LOC643837	1	785628	37
cg05662829	LOC643837	1	787423	3
cg22714517	LOC643837	1	788864	31
cg14280098		1	791298	33
cg15903280		1	793962	14
cg04352959		1	799522	35
cg08258224		1	800083	6
cg12285627		1	803059	37
cg03128332	FAM41C	1	805338	33
cg15994267	FAM41C	1	805352	33
cg16619049	FAM41C	1	805541	27
cg20275697	FAM41C	1	809469	11
cg05475702	FAM41C	1	812248	6
cg18147296	FAM41C	1	812539	25
cg05597748	FAM41C	1	812679	5
cg00111697	FAM41C	1	812760	6
cg10988531	FAM41C	1	813317	12
cg13938959		1	834183	14
cg12445832		1	834295	37
cg11527153		1	837536	20
cg08128007		1	839435	6
cg23733394		1	839752	9
cg13371836		1	840274	33
cg04407431		1	840618	33
cg13565718		1	841289	32
cg08900511		1	843581	14
cg04410003		1	844499	28
cg12726839		1	845311	33
cg04364728		1	845810	7
cg05151709		1	846155	9
cg08546707		1	846195	3
cg06154531		1	846507	25
cg01782097		1	846637	14
cg20825023		1	846742	14
cg12549180		1	847816	23
cg11851804		1	848379	14
cg06623778		1	848409	14
cg14528386		1	848440	14
cg17436295		1	848609	14
cg18865112		1	849540	6
cg19642727	FLJ39609	1	853876	10
cg21407818	FLJ39609	1	853925	37
cg22226438	FLJ39609	1	854766	37
cg08029603	FLJ39609	1	854824	6
cg16347928	FLJ39609	1	854838	28
cg22699361	FLJ39609	1	854918	14
cg03890988	FLJ39609	1	854951	14
cg21786289	FLJ39609	1	854966	6
cg13897241	FLJ39609	1	855046	14
cg13176867	FLJ39609	1	855425	6
cg15105996	FLJ39609	1	855445	6
cg02565062	FLJ39609	1	855544	14
cg09856436	FLJ39609	1	855649	11
cg19159092	FLJ39609	1	856059	11
cg08132177		1	856685	33
cg27050229		1	856693	33
cg06931612		1	856914	14
cg11407801		1	857657	20
cg01197763		1	858362	14
cg01980454		1	859173	33
cg16352085	SAMD11	1	859719	33
cg04839849	SAMD11	1	859844	33
cg25215298	SAMD11	1	860022	33
cg04672450	SAMD11	1	860185	36
cg27487046	SAMD11	1	860613	33
cg06091566	SAMD11	1	860621	33
cg03735847	SAMD11	1	860925	33
cg03180780	SAMD11	1	860965	22
cg09166659	SAMD11	1	861177	22
cg05527507	SAMD11	1	861265	25
cg14324200	SAMD11	1	861317	25
cg13856810	SAMD11	1	861886	8
cg02896266	SAMD11	1	864879	14
cg13806162	SAMD11	1	865013	20
cg00976181	SAMD11	1	865860	14
cg10711230	SAMD11	1	867031	20
cg00145911	SAMD11	1	867938	14
cg13546858	SAMD11	1	869346	9
cg06531475	SAMD11	1	870791	25
cg14156792	SAMD11	1	870958	14
cg24997886	SAMD11	1	871033	9
cg01727431	SAMD11	1	871057	9
cg10146935	SAMD11	1	871308	9
cg02439789	SAMD11	1	871441	3
cg24362661	SAMD11	1	871546	14
cg05819296	SAMD11	1	871980	14
cg00582671	SAMD11	1	872235	27
cg22485363	SAMD11	1	872385	6
cg06036236	SAMD11	1	872737	14
cg13904806	SAMD11	1	874697	3
cg03269716	SAMD11	1	874896	14
cg04121631	SAMD11	1	875345	8
cg23440882	SAMD11	1	875880	33
cg15896339	SAMD11	1	876249	33
cg12454161	SAMD11	1	876551	34
cg09180262	SAMD11	1	876870	33
cg24045482	SAMD11	1	876993	33
cg09988062	SAMD11	1	877489	33
cg22416074	SAMD11	1	877641	36
cg19724344	SAMD11	1	877647	33
cg06838427	SAMD11	1	877876	34
cg10827460	SAMD11	1	879375	9
cg15742605	SAMD11	1	879383	25
cg09756115	SAMD11	1	879415	25
cg23731742	NOC2L	1	879958	36
cg23912452	NOC2L	1	880916	25
cg06511482	NOC2L	1	882546	29
cg17153432	NOC2L	1	883538	12
cg00113194	NOC2L	1	884869	29
cg02968844	NOC2L	1	884964	33
cg16248916	NOC2L	1	886419	33
cg20322444	NOC2L	1	886441	25
cg11733071	NOC2L	1	886543	33
cg01394461	NOC2L	1	887576	2
cg09555360	NOC2L	1	888413	33
cg07701223	NOC2L	1	888957	33
cg13060902	NOC2L	1	889215	37
cg21830050	NOC2L	1	891193	37
cg02326551	NOC2L	1	892704	33
cg15684274	NOC2L	1	892857	33
cg16005420	NOC2L	1	892914	33
cg03161767	NOC2L	1	894207	33
cg10207527	NOC2L	1	894257	33
cg04485075	KLHL17	1	894587	33
cg16389252	KLHL17	1	894601	33
cg19923810	KLHL17	1	894954	15
cg25096313	KLHL17	1	895141	2
cg16993975	KLHL17	1	895413	22
cg22114309	KLHL17	1	895869	33
cg11132698	KLHL17	1	895988	33
cg26866020	KLHL17	1	896305	33
cg17505193	KLHL17	1	896310	33
cg13802035	KLHL17	1	896316	33
cg07582955	KLHL17	1	896763	2
cg16968662	KLHL17	1	897308	37
cg07696918	KLHL17	1	897500	20
cg04359978	KLHL17	1	897590	17
cg07236207	KLHL17	1	897949	33
cg11084308	KLHL17	1	898397	33
cg03148373	KLHL17	1	898852	6
cg01930745	KLHL17	1	899182	33
cg14831166	KLHL17	1	899434	21
cg14997037	KLHL17	1	900550	33
cg15648958	KLHL17	1	900832	33
cg03041482	KLHL17	1	900945	33
cg00328058	KLHL17	1	901062	18
cg25742326	PLEKHN1	1	901449	9
cg12663811	PLEKHN1	1	901685	14
cg07390924	PLEKHN1	1	901725	14
cg10110857	PLEKHN1	1	901755	19
cg10375192	PLEKHN1	1	901799	14
cg02056921	PLEKHN1	1	901892	8
cg21832150	PLEKHN1	1	902025	14
cg24076968	PLEKHN1	1	902549	33
cg12536471	PLEKHN1	1	902653	23
cg06324192	PLEKHN1	1	903543	9
cg23207077	PLEKHN1	1	905988	3
cg22381068	PLEKHN1	1	906363	17
cg22481263	PLEKHN1	1	906493	3
cg07195057	PLEKHN1	1	907118	11
cg23596291	PLEKHN1	1	907638	5
cg06818851	PLEKHN1	1	907708	22
cg16352072	PLEKHN1	1	910223	29
cg05505459	PERM1	1	911995	6
cg08843537	PERM1	1	914382	14
cg22348654	PERM1	1	916058	6
cg18166741	PERM1	1	916346	21
cg22699004	PERM1	1	916498	37
cg10824915	PERM1	1	916863	14
cg22599150	PERM1	1	917118	6
cg16349774	PERM1	1	917249	14
cg15526941	PERM1	1	917655	14
cg10201533	PERM1	1	917661	14
cg11235921	PERM1	1	917819	9
cg11782208	PERM1	1	917892	9
cg11143486	PERM1	1	918415	6
cg10381813	PERM1	1	918696	6
cg14350158		1	919422	5
cg16417258		1	919731	33
cg03394722		1	919916	6
cg03648020		1	931327	14
cg01729262		1	933306	25
cg15882305		1	933388	8
cg15713103		1	933685	25
cg26003967		1	933987	25
cg23552821		1	934036	17
cg05095110	HES4	1	934390	33
cg15578015	HES4	1	934409	33
cg23205003	HES4	1	934662	33
cg17907238	HES4	1	934907	33
cg02397514	HES4	1	935139	33
cg00447632	HES4	1	935861	33
cg26339484	HES4	1	935863	33
cg27430493	HES4	1	936091	36
cg25066040	HES4	1	936229	33
cg27060622	HES4	1	936346	8
cg08122545	HES4	1	936500	33
cg15825501	HES4	1	936610	33
cg13468764	HES4	1	936897	33
cg26321643	HES4	1	936914	33
cg16578267	HES4	1	937048	33
cg18977839		1	937409	33
cg16034521		1	939448	32
cg10176463		1	940782	16
cg25350899		1	941382	13
cg13219080		1	942161	14
cg09364122		1	942198	6
cg17142931		1	942295	14
cg20064006		1	942329	14
cg17006413		1	942451	14
cg21472517		1	942471	14
cg18019572		1	942489	14
cg22673826		1	942498	14
cg01922485		1	942696	6
cg12763038		1	943017	3
cg26155170		1	943064	3
cg08853797		1	943431	21
cg03125763		1	943619	10
cg26155520		1	943647	35
cg24004483		1	944783	7
cg23281018		1	944789	7
cg10984178		1	946099	37
cg13552506		1	946444	33
cg25610492	ISG15	1	948625	30
cg08469540	ISG15	1	948627	33
cg20022511	ISG15	1	948740	33
cg23684711	ISG15	1	948879	33
cg08067365	ISG15	1	948893	33
cg20062691	ISG15	1	949392	11
cg03811829	ISG15	1	949449	12
cg11211792	ISG15	1	949634	11
cg04788999	ISG15	1	949850	12
cg16526047	ISG15	1	949893	12
cg07123796		1	950971	32
cg03185752	AGRN	1	954631	32
cg15153791	AGRN	1	955083	33
cg04336684	AGRN	1	955147	33
cg22482746	AGRN	1	955163	33
cg25177113	AGRN	1	955463	33
cg08223393	AGRN	1	955701	33
cg07008945	AGRN	1	955720	33
cg11726631	AGRN	1	955757	33
cg19813362	AGRN	1	956108	33
cg00299257	AGRN	1	956217	33
cg10046671	AGRN	1	956299	33
cg24704476	AGRN	1	956799	14
cg17801765	AGRN	1	958274	36
cg13100600	AGRN	1	958351	25
cg18272461	AGRN	1	960761	36
cg07787977	AGRN	1	962651	3
cg02632261	AGRN	1	963599	25
cg07396477	AGRN	1	963887	18
cg15574137	AGRN	1	963896	18
cg25774148	AGRN	1	964497	25
cg17021880	AGRN	1	964506	4
cg02288964	AGRN	1	967561	6
cg02341264	AGRN	1	967967	37
cg06712559	AGRN	1	968395	9
cg17928920	AGRN	1	968558	11
cg16318112	AGRN	1	969254	14
cg09248054	AGRN	1	969257	14
cg15840462	AGRN	1	969744	14
cg24598973	AGRN	1	969825	14
cg16502826	AGRN	1	970237	3
cg18147233	AGRN	1	970294	29
cg20741620	AGRN	1	972225	25
cg00525597	AGRN	1	973595	34
cg26007962	AGRN	1	973887	33
cg27541454	AGRN	1	975551	9
cg25759916	AGRN	1	975667	11
cg01150641	AGRN	1	976168	12
cg23625715	AGRN	1	976172	12
cg26222311	AGRN	1	976227	12
cg20594982	AGRN	1	976707	14
cg06819605	AGRN	1	977003	33
cg03790440	AGRN	1	977896	22
cg15571556	AGRN	1	978214	14
cg15475967	AGRN	1	978398	33
cg02138082	AGRN	1	978573	33
cg10983617	AGRN	1	978664	33
cg02630349	AGRN	1	978667	33
cg03055733	AGRN	1	979268	10
cg07407159	AGRN	1	979484	33
cg16657578	AGRN	1	979589	33
cg05719911	AGRN	1	980112	28
cg09134969	AGRN	1	980304	33
cg02635644	AGRN	1	981164	33
cg01711077	AGRN	1	981222	5
cg07501049	AGRN	1	981392	30
cg14253035	AGRN	1	981566	33
cg12469361	AGRN	1	982189	33
cg24685837	AGRN	1	982225	33
cg17165303	AGRN	1	982308	33
cg20988802	AGRN	1	982491	33
cg22379708	AGRN	1	982918	36
cg16026189	AGRN	1	983039	30
cg18380070	AGRN	1	983260	33
cg02494066	AGRN	1	983386	8
cg09792712	AGRN	1	983545	22
cg15469001	AGRN	1	983611	2
cg08387293	AGRN	1	984383	24
cg24730157	AGRN	1	984428	6
cg06978943	AGRN	1	984992	33
cg13244315	AGRN	1	985393	36
cg08480609	AGRN	1	986560	24
cg03120284	AGRN	1	986894	36
cg10490668	AGRN	1	987502	33
cg22627753	AGRN	1	988623	2
cg04559824	AGRN	1	989224	33
cg07912402	AGRN	1	989305	31
cg04274259	AGRN	1	989392	8
cg16903000	AGRN	1	990293	33
cg12483930	AGRN	1	990341	14
cg02415349	AGRN	1	990470	33
cg14252395	AGRN	1	990557	36
cg08262378		1	991533	17
cg08530610		1	991567	2
cg13439946		1	991708	16
cg12184864		1	994498	33
cg21607076		1	994582	33
cg12647165		1	994637	33
cg02482614		1	995013	33
cg17098415		1	995021	33
cg08459564		1	995180	11
cg04919596		1	996054	6
cg24678117		1	996294	27
cg22169680		1	997269	25
cg10720997		1	997858	17
cg11405655		1	999599	3
cg25523405		1	999679	36
cg02105666		1	999724	36
cg21139076		1	999826	36
cg07549208		1	999888	23
cg21779088		1	1000856	6
cg04891761		1	1001973	14
cg15500259		1	1002068	37
cg06973463		1	1002664	6
cg10955566		1	1003126	14
cg08709360		1	1003376	6
cg01244934		1	1003417	37
cg15899727		1	1003529	12
cg18432292		1	1003755	25
cg24475622		1	1003851	30
cg07147720		1	1004260	33
cg24047311		1	1004464	33
cg16095440		1	1004775	33
cg08750554		1	1005100	3
cg26702212		1	1005170	21
cg24517686		1	1005398	11
cg20685419		1	1007730	9
cg27222785		1	1008091	23
cg09864227		1	1008207	20
cg07181843		1	1009445	14
cg08007197		1	1010638	14
cg14854474		1	1012526	6
cg01518906		1	1013276	11
cg14964771		1	1014356	27
cg23657003		1	1014978	33
cg22044028		1	1015392	33
cg15576492		1	1015447	33
cg11200797		1	1016470	5
cg16383573		1	1017019	33
cg00305285		1	1017115	33
cg24488772	C1orf159	1	1017318	10
cg24378253	C1orf159	1	1017383	33
cg04794393	C1orf159	1	1018118	33
cg17840536	C1orf159	1	1018254	33
cg19758750	C1orf159	1	1018479	10
cg18024260	C1orf159	1	1019860	33
cg12924059	C1orf159	1	1019902	33
cg15099245	C1orf159	1	1019953	25
cg08039585	C1orf159	1	1020002	33
cg19734301	C1orf159	1	1020365	16
cg08470135	C1orf159	1	1020738	33
cg05035248	C1orf159	1	1020820	33
cg05041517	C1orf159	1	1021029	15
cg15207999	C1orf159	1	1021210	33
cg26338735	C1orf159	1	1021299	36
cg24437834	C1orf159	1	1022530	30
cg15565004	C1orf159	1	1022642	24
cg19999567	C1orf159	1	1022900	6
cg19856606	C1orf159	1	1022932	26
cg12743165	C1orf159	1	1022995	25
cg04315086	C1orf159	1	1023163	18
cg09358422	C1orf159	1	1023247	18
cg24523322	C1orf159	1	1023281	18
cg12612065	C1orf159	1	1023319	18
cg16060740	C1orf159	1	1023891	11
cg13870982	C1orf159	1	1024212	35
cg14010231	C1orf159	1	1024413	20
cg22343299	C1orf159	1	1024513	33
cg17596279	C1orf159	1	1024608	20
cg15322667	C1orf159	1	1026255	10
cg00648573	C1orf159	1	1026410	33
cg11144217	C1orf159	1	1027520	33
cg10782633	C1orf159	1	1027572	33
cg27169685	C1orf159	1	1027716	33
cg06181703	C1orf159	1	1028878	36
cg00546078	C1orf159	1	1043888	33
cg20961824	C1orf159	1	1046086	37
cg11754357	C1orf159	1	1046230	25
cg05527091	C1orf159	1	1046324	33
cg17034203	C1orf159	1	1047097	18
cg24709745	C1orf159	1	1049864	18
cg08927102	C1orf159	1	1050110	10
cg18025136	C1orf159	1	1050579	31
cg24638131	C1orf159	1	1050690	30
cg14981312	C1orf159	1	1050737	33
cg09383789	C1orf159	1	1051364	33
cg20945607	C1orf159	1	1051537	33
cg26541516	C1orf159	1	1051657	33
cg03956833	C1orf159	1	1051711	33
cg08881995	C1orf159	1	1051895	33
cg03705284	C1orf159	1	1051907	33
cg15030799	C1orf159	1	1052094	33
cg20156053	C1orf159	1	1052297	33
cg10126324	C1orf159	1	1052600	37
cg06036677	C1orf159	1	1052664	6
cg10579718	C1orf159	1	1052886	15
cg16679343	C1orf159	1	1052949	25
cg19626656	C1orf159	1	1053027	16
cg10026356		1	1053900	20
cg27582017		1	1057683	33
cg10113217		1	1058077	18
cg08899471		1	1058439	28
cg23926866		1	1058658	9
cg20619296		1	1061521	10
cg18329352		1	1061585	33
cg25973293		1	1061647	35
cg27582546		1	1062237	2
cg03520879		1	1062793	13
cg06798288		1	1063186	2
cg23035597		1	1063527	5
cg02838683		1	1063857	11
cg22512779		1	1064122	12
cg23622235		1	1064942	15
cg05655247		1	1065028	18
cg17094363		1	1065864	18
cg09146328		1	1065894	8
cg11750929		1	1067099	10
cg01776299		1	1067163	33
cg00300303		1	1067223	33
cg18272703		1	1069929	33
cg05528516		1	1070040	5
cg13361271		1	1070325	10
cg15822328		1	1072197	3
cg19925558		1	1072370	14
cg22433276		1	1072642	30
cg03128133		1	1072839	5
cg06615380		1	1072902	5
cg11071912		1	1073424	3
cg00812770		1	1073510	16
cg16254267		1	1073529	12
cg12274407		1	1074226	32
cg14824543		1	1076166	15
cg21862126		1	1076296	25
cg12097325		1	1076431	15
cg15207968		1	1078147	21
cg12658052		1	1078295	31
cg12755103		1	1078519	16
cg19708306		1	1078901	20
cg23259694		1	1079171	6
cg24158844		1	1079561	14
cg25772221		1	1079622	14
cg02854937		1	1079879	3
cg25340711		1	1080611	14
cg03228985		1	1083642	21
cg16989340		1	1084147	27
cg20254790		1	1084473	11
cg04311266		1	1086777	33
cg05929553		1	1086836	33
cg12806826		1	1091669	29
cg15988843		1	1092940	33
cg23891858		1	1093212	33
cg20256117		1	1093335	33
cg14288281		1	1093457	30
cg07213830		1	1093940	5
cg07718444		1	1094080	9
cg02971920		1	1095607	31
cg06767191		1	1095737	25
cg15688253		1	1096717	29
cg22864340		1	1096765	32
cg10335452		1	1097027	6
cg06193359		1	1097179	25
cg13560058		1	1097233	25
cg00082285		1	1097270	25
cg05336956		1	1098001	11
cg21778193		1	1098070	14
cg15489799		1	1098380	14
cg22521151		1	1098900	14
cg00207921		1	1098992	14
cg20544808		1	1099051	14
cg18792131		1	1099166	14
cg14166948		1	1099563	14
cg08090385		1	1099583	14
cg08474826		1	1099630	14
cg20185617		1	1099651	14
cg04972348		1	1100035	37
cg06618740		1	1100126	37
cg15414773		1	1100360	6
cg21475076		1	1100493	3
cg14476334		1	1100557	3
cg13449535	MIR200B	1	1101348	14
cg07123481	MIR200B	1	1101431	12
cg14144728	MIR200B	1	1101462	12
cg01537494	MIR200A	1	1102276	32
cg02331673	MIR200A	1	1102389	14
cg11203990	MIR200A	1	1102417	5
cg14161399	MIR200A	1	1102446	25
cg03003746	MIR200A	1	1102833	12
cg13362546	MIR200A	1	1102960	9
cg21810793	MIR200A	1	1103225	31
cg25101291	MIR200A	1	1103235	31
cg16561256	MIR200A	1	1103266	31
cg26910384	MIR200A	1	1103312	29
cg26330479	MIR429	1	1104257	17
cg06967105	MIR429	1	1104265	5
cg00152708	MIR429	1	1104316	34
cg23651812	MIR429	1	1104366	29
cg03528302	MIR429	1	1104399	5
cg12760887	MIR429	1	1104462	29
cg18348086		1	1104526	5
cg23731501		1	1105317	25
cg14287724		1	1105518	8
cg25605174		1	1106175	25
cg27631599	TTLL10	1	1108820	31
cg10056813	TTLL10	1	1108860	14
cg14709479	TTLL10	1	1108924	14
cg01961752	TTLL10	1	1109012	14
cg10143960	TTLL10	1	1109486	14
cg01511231	TTLL10	1	1109676	14
cg03278726	TTLL10	1	1109832	3
cg18770446	TTLL10	1	1109983	31
cg22047469	TTLL10	1	1110107	9
cg14793764	TTLL10	1	1110852	25
cg18382926	TTLL10	1	1113624	1
cg08844387	TTLL10	1	1114172	13
cg16043700	TTLL10	1	1114523	31
cg19584957	TTLL10	1	1114579	22
cg07173112	TTLL10	1	1114698	32
cg07841371	TTLL10	1	1114912	5
cg23275914	TTLL10	1	1114914	17
cg14220262	TTLL10	1	1114963	29
cg02848157	TTLL10	1	1115070	32
cg24884961	TTLL10	1	1115083	32
cg03340606	TTLL10	1	1115575	32
cg17510786	TTLL10	1	1115729	31
cg05706898	TTLL10	1	1115920	25
cg14008593	TTLL10	1	1117473	35
cg00699898	TTLL10	1	1117562	32
cg10962754	TTLL10	1	1117625	9
cg16366262	TTLL10	1	1118157	9
cg18312010	TTLL10	1	1118338	14
cg18976046	TTLL10	1	1118391	14
cg08886036	TTLL10	1	1118934	31
cg06440474	TTLL10	1	1118965	31
cg23087108	TTLL10	1	1120617	17
cg06910084	TTLL10	1	1121086	32
cg05652547	TTLL10	1	1131983	36
cg02852923	TTLL10	1	1132852	25
cg18411941	TTLL10	1	1132976	31
cg09021712	TTLL10	1	1133215	36
cg13089299		1	1133550	32
cg22723960		1	1134018	33
cg13360866		1	1135492	9
cg24807889		1	1135955	36
cg05952202		1	1136401	25
cg04172501		1	1136430	22
cg22696995		1	1136667	22
cg23400617		1	1137099	33
cg06778273		1	1137117	33
cg19413397	TNFRSF18	1	1139061	8
cg12810734	TNFRSF18	1	1139603	9
cg08090128	TNFRSF18	1	1140044	14
cg16046810	TNFRSF18	1	1140664	10
cg19237691	TNFRSF18	1	1141617	22
cg08641866	TNFRSF18	1	1141790	22
cg14886269	TNFRSF18	1	1141927	18
cg15706223	TNFRSF18	1	1141934	18
cg06097659	TNFRSF18	1	1141991	18
cg04343794	TNFRSF18	1	1142132	18
cg07671976	TNFRSF18	1	1142215	18
cg00086243	TNFRSF18	1	1142405	14
cg02709725	TNFRSF18	1	1142617	14
cg10583942	TNFRSF18	1	1142892	6
cg07119157	TNFRSF18	1	1142932	21
cg19092396		1	1143751	37
cg25144135		1	1144012	23
cg20996124		1	1144203	23
cg16266669		1	1144558	25
cg02296931		1	1144658	22
cg15924570		1	1144724	7
cg15993652		1	1145618	11
cg25625296		1	1145848	37
cg09503311	TNFRSF4	1	1146777	37
cg20544186	TNFRSF4	1	1146903	37
cg01437515	TNFRSF4	1	1148315	23
cg12759096	TNFRSF4	1	1148973	2
cg22335801	TNFRSF4	1	1149091	6
cg14661234	TNFRSF4	1	1149192	9
cg23394673	TNFRSF4	1	1149211	9
cg23166857	TNFRSF4	1	1149501	22
cg09586191	TNFRSF4	1	1149661	2
cg21815220	TNFRSF4	1	1150410	9
cg17084044	TNFRSF4	1	1150416	9
cg16252905	TNFRSF4	1	1150936	9
cg09315878	SDF4	1	1152580	2
cg01075305	SDF4	1	1152914	33
cg03058163	SDF4	1	1153338	14
cg03580801	SDF4	1	1153690	22
cg19862782	SDF4	1	1153924	33
cg12219387	SDF4	1	1154157	33
cg11727921	SDF4	1	1154318	33
cg01783406	SDF4	1	1154347	33
cg14531564	SDF4	1	1154853	8
cg09276842	SDF4	1	1155026	36
cg07548512	SDF4	1	1155472	33
cg07115976	SDF4	1	1155731	25
cg22798412	SDF4	1	1156246	33
cg00656410	SDF4	1	1157541	33
cg10206039	SDF4	1	1157637	33
cg05818515	SDF4	1	1158081	33
cg03467014	SDF4	1	1158648	18
cg23082845	SDF4	1	1159282	33
cg04559485	SDF4	1	1159328	33
cg21837391	SDF4	1	1159412	33
cg17414873	SDF4	1	1160713	16
cg20300707	SDF4	1	1162156	33
cg23963070	SDF4	1	1162176	33
cg09812885	SDF4	1	1162996	33
cg13470499	SDF4	1	1163192	22
cg27310827	SDF4	1	1163671	33
cg11257497	SDF4	1	1163886	18
cg14965611	SDF4	1	1163894	33
cg22718360	SDF4	1	1163950	33
cg20014591	SDF4	1	1165393	18
cg03392900	B3GALT6	1	1167310	33
cg14074924	B3GALT6	1	1167315	33
cg18387017	B3GALT6	1	1167389	33
cg19945840	B3GALT6	1	1168036	17
cg13924635	B3GALT6	1	1168432	33
cg22220310	B3GALT6	1	1168541	33
cg14477263	B3GALT6	1	1168550	33
cg07810204	B3GALT6	1	1169394	25
cg07146103	B3GALT6	1	1170069	33
cg25731959		1	1171952	8
cg14830045		1	1173264	14
cg10784110		1	1173356	11
cg06964912		1	1173622	14
cg12108798		1	1173916	14
cg00657094		1	1174190	11
cg20411340		1	1175370	31
cg24034746		1	1175851	20
cg09331144		1	1176376	14
cg10483828		1	1177703	20
cg07719599	FAM132A	1	1177886	28
cg00211609	FAM132A	1	1178039	21
cg10378904	FAM132A	1	1178045	20
cg22512888	FAM132A	1	1178191	20
cg10208113	FAM132A	1	1179747	6
cg19236794	FAM132A	1	1181769	25
cg04719903	FAM132A	1	1181956	17
cg25594899	FAM132A	1	1182226	17
cg14089984	FAM132A	1	1182418	17
cg06443533	FAM132A	1	1182424	17
cg26314055	FAM132A	1	1182658	25
cg20747739	FAM132A	1	1183257	6
cg13440692		1	1186357	14
cg08643618	UBE2J2	1	1189466	33
cg24701867	UBE2J2	1	1189640	33
cg06361835	UBE2J2	1	1189797	29
ch.1.24684R	UBE2J2	1	1190026	32
cg17469240	UBE2J2	1	1190096	33
cg19081571	UBE2J2	1	1190137	33
cg13689260	UBE2J2	1	1190238	25
cg10518155	UBE2J2	1	1190541	33
cg17784606	UBE2J2	1	1190558	33
cg18153662	UBE2J2	1	1190669	33
cg08733913	UBE2J2	1	1190778	33
cg02334770	UBE2J2	1	1190798	18
cg03583709	UBE2J2	1	1190932	33
cg22699977	LOC100128842	1	1193746	18
cg14661139	LOC100128842	1	1195569	33
cg08884932	LOC100128842	1	1196725	17
cg11225330	LOC100128842	1	1196747	11
cg04026747	LOC100128842	1	1197551	21
cg19709095	LOC100128842	1	1198047	33
cg17848797	LOC100128842	1	1198269	33
cg22725197	UBE2J2	1	1199718	13
cg02386723	UBE2J2	1	1203167	33
cg04296903	UBE2J2	1	1203256	33
cg19816994	UBE2J2	1	1203436	33
cg24658349	UBE2J2	1	1203450	33
cg02859098	UBE2J2	1	1203564	33
cg22009470	UBE2J2	1	1203660	33
cg16045223	UBE2J2	1	1206372	17
cg23891364	UBE2J2	1	1207789	9
cg21864845	UBE2J2	1	1208426	33
cg02913364	UBE2J2	1	1208573	33
cg16717690	UBE2J2	1	1208709	33
cg02581421	UBE2J2	1	1209196	33
cg03322129	UBE2J2	1	1209673	33
cg01794932	UBE2J2	1	1209696	33
cg26163375	UBE2J2	1	1209720	33
cg22670128	UBE2J2	1	1210100	33
cg19861048	SCNN1D	1	1216347	21
cg13587552	SCNN1D	1	1216441	12
cg11229611	SCNN1D	1	1217103	14
cg06909630	SCNN1D	1	1217130	14
cg12645236	SCNN1D	1	1217159	14
cg00825734	SCNN1D	1	1217511	14
cg24576260	SCNN1D	1	1217664	14
cg24852892	SCNN1D	1	1220092	28
cg22225577	SCNN1D	1	1221823	6
cg10119342	SCNN1D	1	1222184	23
cg16995668	SCNN1D	1	1222895	28
cg09870910	SCNN1D	1	1222942	28
cg25151559	SCNN1D	1	1223442	6
cg20674014	SCNN1D	1	1225219	31
cg18224942	SCNN1D	1	1225781	14
cg27179810	SCNN1D	1	1226776	3
cg15683497	SCNN1D	1	1226929	9
cg06358191	SCNN1D	1	1227138	14
cg20978193	SCNN1D	1	1227307	8
cg16380285	ACAP3	1	1228011	33
cg15994839	ACAP3	1	1228289	31
cg21265287	ACAP3	1	1228383	33
cg02506501	ACAP3	1	1228990	18
cg01937247	ACAP3	1	1229534	33
cg01515136	ACAP3	1	1229589	25
cg17026072	ACAP3	1	1229790	33
cg09439264	ACAP3	1	1230073	25
cg25106100	ACAP3	1	1230919	33
cg27543922	ACAP3	1	1231878	33
cg18163062	ACAP3	1	1232482	31
cg14529643	ACAP3	1	1233542	2
cg19414302	ACAP3	1	1234354	17
cg22675767	ACAP3	1	1234367	25
cg06981504	ACAP3	1	1234844	36
cg06759632	ACAP3	1	1235430	30
cg17405058	ACAP3	1	1237203	33
cg17712416	ACAP3	1	1238436	26
cg25203980	ACAP3	1	1238595	35
cg02953397	ACAP3	1	1238678	15
cg18565510	ACAP3	1	1238702	15
cg27185793	ACAP3	1	1238797	15
cg09556527	ACAP3	1	1239259	14
cg07181952	ACAP3	1	1239999	15
cg04098194	ACAP3	1	1241087	17
cg19695266	ACAP3	1	1241672	4
cg26333156	ACAP3	1	1242730	33
cg00262415	ACAP3	1	1242732	33
cg27440283	ACAP3	1	1242757	36
cg00086266	ACAP3	1	1242895	33
cg19323338	ACAP3	1	1242997	33
cg24157952	ACAP3	1	1243003	33
cg15042692	ACAP3	1	1243460	33
cg07425625	ACAP3	1	1243562	33
cg06984883	ACAP3	1	1243564	33
cg16887862	ACAP3	1	1243669	33
cg24497877	ACAP3	1	1244060	33
cg18224588	ACAP3	1	1244356	33
cg14488957	ACAP3	1	1244644	8
cg06085743	PUSL1	1	1245014	11
cg05397202	PUSL1	1	1245040	11
cg23931819	PUSL1	1	1245076	6
cg02506753	PUSL1	1	1245184	6
cg05362521	PUSL1	1	1245697	13
cg05724097	PUSL1	1	1245708	2
cg26369180	PUSL1	1	1246414	33
cg19383909	PUSL1	1	1246907	33
cg26576041	CPSF3L	1	1247929	33
cg11847126	CPSF3L	1	1248233	33
cg15736449	CPSF3L	1	1248342	22
cg23689441	CPSF3L	1	1248347	33
cg17709975	CPSF3L	1	1248492	33
cg10435967	CPSF3L	1	1249102	25
cg08663263	CPSF3L	1	1249367	18
cg04926200	CPSF3L	1	1254228	25
cg26920857	CPSF3L	1	1254482	33
cg12609142	CPSF3L	1	1254547	33
cg15901950	CPSF3L	1	1256513	2
cg14512203	CPSF3L	1	1257581	33
cg12046908	CPSF3L	1	1258554	33
cg21197375	CPSF3L	1	1259676	33
cg20236831	CPSF3L	1	1259679	33
cg13183628	CPSF3L	1	1259698	33
cg06038049	CPSF3L	1	1259909	33
cg17612270	CPSF3L	1	1259944	33
cg22397910	CPSF3L	1	1259947	33
cg19827148	CPSF3L	1	1260496	33
cg06520508	CPSF3L	1	1261347	14
cg17970390	CPSF3L	1	1261353	14
cg05598010	CPTP	1	1261797	25
cg16255279	CPTP	1	1262717	33
cg22622472	CPTP	1	1262818	33
cg16432326	CPTP	1	1263095	25
cg07394827	CPTP	1	1263239	18
cg02625725	CPTP	1	1264265	25
cg21647460	TAS1R3	1	1265243	35
cg16590012	TAS1R3	1	1265354	35
cg20705390	TAS1R3	1	1266178	6
cg24252805	TAS1R3	1	1266548	14
cg07346648	TAS1R3	1	1266657	37
cg08037114	TAS1R3	1	1266700	6
cg07624812	TAS1R3	1	1266781	6
cg04910752	TAS1R3	1	1267117	37
cg13246026	TAS1R3	1	1267193	14
cg21396988	TAS1R3	1	1267201	37
cg06802641	TAS1R3	1	1267252	37
cg03402404	TAS1R3	1	1267436	37
cg10065209	TAS1R3	1	1267559	37
cg08621441	TAS1R3	1	1267745	12
cg18386618	TAS1R3	1	1268144	21
cg06395167	TAS1R3	1	1268243	6
cg16174225	TAS1R3	1	1268469	6
cg00002593	TAS1R3	1	1268793	14
cg11808871	TAS1R3	1	1268942	14
cg14911892	TAS1R3	1	1269219	14
cg26814650	TAS1R3	1	1269399	4
cg08160862		1	1270137	36
cg23643813	DVL1	1	1270995	14
cg26351554	DVL1	1	1271478	33
cg24399111	DVL1	1	1271760	33
cg18024631	DVL1	1	1271862	33
cg07313814	DVL1	1	1272398	25
cg22475339	DVL1	1	1272415	33
cg11339519	DVL1	1	1272477	37
cg00542041	DVL1	1	1272559	33
cg16575694	DVL1	1	1273375	19
cg06646682	DVL1	1	1273442	6
cg12072393	DVL1	1	1273707	9
cg13494355	DVL1	1	1274420	33
cg22376366	DVL1	1	1275137	33
cg25203539	DVL1	1	1275578	33
cg06649390	DVL1	1	1276019	33
cg17748182	DVL1	1	1277441	18
cg03465880	DVL1	1	1277465	33
cg15462203	DVL1	1	1277499	33
cg10556264	DVL1	1	1277912	33
cg22709966	DVL1	1	1277995	25
cg15976416	DVL1	1	1280157	21
cg17838754	DVL1	1	1281005	8
cg23596199	DVL1	1	1281622	8
cg13932473	DVL1	1	1282742	9
cg04119843	DVL1	1	1284268	33
cg09236098	DVL1	1	1284316	33
cg12625874	DVL1	1	1284440	33
cg10164137	DVL1	1	1285239	33
cg17873420	DVL1	1	1285252	33
cg21679391		1	1286917	25
cg21118819		1	1287259	25
cg11414742	MXRA8	1	1288586	9
cg15472728	MXRA8	1	1288926	11
cg14270725	MXRA8	1	1289806	19
cg15386434	MXRA8	1	1289835	27
cg14793596	MXRA8	1	1290092	8
cg07284273	MXRA8	1	1290212	21
cg19436320	MXRA8	1	1290708	8
cg00040588	MXRA8	1	1290712	8
cg27399052	MXRA8	1	1293868	25
cg12478066	MXRA8	1	1294006	25
cg23036947	MXRA8	1	1294018	17
cg17132079	MXRA8	1	1294140	25
cg01198994	MXRA8	1	1294629	29
cg23973885	MXRA8	1	1294881	29
cg13393580	MXRA8	1	1295077	9
cg13354934		1	1296093	23
cg24153574		1	1296956	14
cg21165029		1	1297202	29
cg03400623		1	1297240	17
cg22109675		1	1297567	9
cg15492552		1	1297576	9
cg05387269		1	1306946	9
cg14992101		1	1307667	11
cg09864992	AURKAIP1	1	1309161	33
cg25685675	AURKAIP1	1	1309331	25
cg14094639	AURKAIP1	1	1309477	25
cg06203720	AURKAIP1	1	1309641	18
cg01508988	AURKAIP1	1	1310123	6
cg07395004	AURKAIP1	1	1310147	33
cg19871494	AURKAIP1	1	1310280	33
cg15604233	AURKAIP1	1	1310715	33
cg11518257	AURKAIP1	1	1310775	33
cg19823490	AURKAIP1	1	1310815	33
cg15617543	AURKAIP1	1	1310978	33
cg02144516	AURKAIP1	1	1311909	15
cg26865478	AURKAIP1	1	1312144	25
cg16361266		1	1313144	30
cg12033178	CCNL2	1	1321869	33
cg08158776	CCNL2	1	1321914	33
cg04880874	CCNL2	1	1322461	24
cg15588177	CCNL2	1	1322654	33
cg22232737	CCNL2	1	1322783	18
cg01006034	CCNL2	1	1322789	33
cg23621766	CCNL2	1	1322923	33
cg06903451	CCNL2	1	1323192	31
cg23209302	CCNL2	1	1326152	19
cg01399319	CCNL2	1	1326204	19
cg17014728	CCNL2	1	1327484	18
cg22389936	CCNL2	1	1328033	33
cg04481810	CCNL2	1	1329036	18
cg19384072	CCNL2	1	1329044	18
cg24837149	CCNL2	1	1333778	11
cg16278124	CCNL2	1	1334036	33
cg06817090	CCNL2	1	1334334	33
cg16573386	CCNL2	1	1334508	33
cg17397377	CCNL2	1	1334575	33
cg07191003	CCNL2	1	1334791	33
cg08470185	CCNL2	1	1334798	33
cg13053783	CCNL2	1	1334803	33
cg15130241	CCNL2	1	1334814	33
cg25842896	CCNL2	1	1335315	33
cg00173405	CCNL2	1	1335424	33
cg03943717	CCNL2	1	1335569	33
cg23437836	CCNL2	1	1335601	33
cg00968800	CCNL2	1	1335706	8
cg09064061	LOC148413	1	1336592	25
cg04903146	MRPL20	1	1337542	17
cg14795268	MRPL20	1	1341852	18
cg21439539	MRPL20	1	1342230	33
cg20275133	MRPL20	1	1342361	33
cg16728516	MRPL20	1	1342558	33
cg05048680	MRPL20	1	1342566	33
cg25769755	MRPL20	1	1342720	33
cg11993086	MRPL20	1	1342795	33
cg05595602	MRPL20	1	1343077	33
cg11222665	MRPL20	1	1343355	33
cg25939543	MRPL20	1	1344064	29
cg00060374	LOC441869	1	1355235	9
cg17507949	LOC441869	1	1355999	10
cg23894219	LOC441869	1	1356565	6
cg15633699	LOC441869	1	1356728	6
cg10380643	LOC441869	1	1356764	6
cg15081886	LOC441869	1	1356902	28
cg15823872	LOC441869	1	1357361	6
cg06711078	LOC441869	1	1358094	5
cg12286462	LOC441869	1	1358109	37
cg01721822	TMEM88B	1	1360499	17
cg21285198	TMEM88B	1	1360970	25
cg00305774	TMEM88B	1	1361077	16
cg22517356	TMEM88B	1	1361216	28
cg09368716	TMEM88B	1	1361655	23
cg12208770	TMEM88B	1	1361666	28
cg13169132	TMEM88B	1	1362340	24
cg17142722		1	1363280	36
cg04897188		1	1363291	33
cg04865726		1	1365911	32
cg12407057		1	1366206	25
cg19270739		1	1368846	14
cg21837069	VWA1	1	1369466	25
cg17491622	VWA1	1	1369616	26
cg06444575	VWA1	1	1369772	20
cg00702126	VWA1	1	1369793	26
cg14667273	VWA1	1	1369934	15
cg27391934	VWA1	1	1369948	15
cg08589721	VWA1	1	1370722	22
cg14271665	VWA1	1	1370768	22
cg02896318	VWA1	1	1370775	33
cg25234611	VWA1	1	1371347	33
cg09668627	VWA1	1	1371844	9
cg08161163	VWA1	1	1372677	8
cg26798702	VWA1	1	1373044	7
cg09843049	VWA1	1	1373316	9
cg20255272	VWA1	1	1373678	19
cg13897675	VWA1	1	1374310	8
cg09860601	VWA1	1	1374601	9
cg19639479	VWA1	1	1374669	18
cg09603935	VWA1	1	1375448	33
cg03116557	VWA1	1	1375480	18
cg13570957	VWA1	1	1375556	34
cg03538326	VWA1	1	1375845	17
cg26795248	VWA1	1	1375967	10
cg25592215	VWA1	1	1376051	33
cg08426733	VWA1	1	1376740	5
cg08270205	VWA1	1	1377525	19
cg15099879	VWA1	1	1377656	11
cg06786804	VWA1	1	1377938	9
cg24492273	VWA1	1	1378060	8
cg18148498		1	1380621	14
cg11405695	ATAD3C	1	1384091	14
cg00528453	ATAD3C	1	1385171	28
cg27383362	ATAD3C	1	1385371	10
cg26182712	ATAD3C	1	1387256	10
cg27564386	ATAD3C	1	1388379	10
cg26651722	ATAD3C	1	1389888	33
cg01521567	ATAD3C	1	1390202	33
cg03760226	ATAD3C	1	1390794	10
cg20985028	ATAD3C	1	1391055	6
cg19682639	ATAD3C	1	1391102	6
cg13388025	ATAD3C	1	1392347	33
cg26226110	ATAD3C	1	1395945	7
cg07280242	ATAD3C	1	1396086	7
cg13798621	ATAD3C	1	1396125	14
cg13487474	ATAD3C	1	1396160	14
cg23016632	ATAD3C	1	1396169	14
cg10972351	ATAD3C	1	1396279	10
cg20951194	ATAD3C	1	1396296	10
cg04107003	ATAD3C	1	1397297	6
cg24085570	ATAD3C	1	1397412	25
cg17282836	ATAD3C	1	1397524	23
cg10522845	ATAD3C	1	1397837	9
cg24687970	ATAD3C	1	1397896	25
cg25101405	ATAD3C	1	1398028	14
cg04981940	ATAD3C	1	1398348	23
cg17821649	ATAD3C	1	1403857	18
cg00391668	ATAD3C	1	1404073	9
cg19621710	ATAD3C	1	1404170	9
cg15875062	ATAD3B	1	1406845	33
cg10228629	ATAD3B	1	1406955	33
cg06377929	ATAD3B	1	1407001	33
cg07490279	ATAD3B	1	1407066	33
cg10240778	ATAD3B	1	1407180	33
cg04286729	ATAD3B	1	1407183	33
cg03041700	ATAD3B	1	1407645	33
cg12909536	ATAD3B	1	1408104	28
cg12439834	ATAD3B	1	1410849	33
cg07478007	ATAD3B	1	1411602	32
cg05818185	ATAD3B	1	1412645	33
cg01768480	ATAD3B	1	1412855	33
cg11735371	ATAD3B	1	1413937	26
cg00695214	ATAD3B	1	1415868	33
cg23735749	ATAD3B	1	1417247	33
cg13352563	ATAD3B	1	1417320	33
cg13025553	ATAD3B	1	1417522	18
cg20157693	ATAD3B	1	1419379	33
cg08253264	ATAD3B	1	1420196	25
cg18040125	ATAD3B	1	1420227	25
cg15466030	ATAD3B	1	1420537	29
cg05049094	ATAD3B	1	1421098	33
cg25628057	ATAD3B	1	1421383	33
cg26042514	ATAD3B	1	1425726	33
cg15688683	ATAD3B	1	1425815	33
cg25201541		1	1444416	17
cg24296621		1	1444995	7
cg09932694	ATAD3A	1	1446840	33
cg17464271	ATAD3A	1	1447047	33
cg11103442	ATAD3A	1	1447201	33
cg22225258	ATAD3A	1	1447235	33
cg06128920	ATAD3A	1	1447374	33
cg21124756	ATAD3A	1	1447564	33
cg24729577	ATAD3A	1	1447567	33
cg14651254	ATAD3A	1	1449202	14
cg11856308	ATAD3A	1	1449956	29
cg05947649	ATAD3A	1	1450187	33
cg11794959	ATAD3A	1	1451134	6
cg20627546	ATAD3A	1	1451383	33
cg19517490	ATAD3A	1	1454149	33
cg13321900	ATAD3A	1	1455303	33
cg06793307	ATAD3A	1	1455374	33
cg15160081	ATAD3A	1	1455650	33
cg26536460	ATAD3A	1	1456875	33
cg17498856	ATAD3A	1	1457042	33
cg15481565	ATAD3A	1	1458176	33
cg10712902	ATAD3A	1	1458728	33
cg17590292	ATAD3A	1	1458739	33
cg14395520	ATAD3A	1	1459028	33
cg15153800	ATAD3A	1	1460332	33
cg24466671	ATAD3A	1	1460663	33
cg13893866	ATAD3A	1	1462754	33
cg17445140	ATAD3A	1	1462956	18
cg23933399	ATAD3A	1	1462973	33
cg19768036	ATAD3A	1	1464063	31
cg07808701	ATAD3A	1	1464509	17
cg20675251	ATAD3A	1	1464803	18
cg17271658	ATAD3A	1	1465190	33
cg20681653	ATAD3A	1	1468450	10
cg23590525	ATAD3A	1	1469787	15
cg20958600	TMEM240	1	1470807	33
cg07835437	TMEM240	1	1470836	16
cg03041030	TMEM240	1	1470905	33
cg12983196	TMEM240	1	1471017	16
cg09151801	TMEM240	1	1471210	16
cg11526073	TMEM240	1	1471938	10
cg15844005	TMEM240	1	1472079	6
cg27301475	TMEM240	1	1472146	37
cg06205922	TMEM240	1	1473141	21
cg01536190	TMEM240	1	1473147	10
cg27047577	TMEM240	1	1473193	33
cg02068237	TMEM240	1	1473319	16
cg12270813	TMEM240	1	1473370	16
cg03724010	TMEM240	1	1473443	33
cg16037137	TMEM240	1	1473747	21
cg16001723	TMEM240	1	1474399	33
cg13850380	TMEM240	1	1475143	14
cg00813378	TMEM240	1	1475209	14
cg16306898	TMEM240	1	1475675	6
cg16601494	TMEM240	1	1475737	6
cg23244095	TMEM240	1	1476269	14
cg18114463	TMEM240	1	1476551	11
cg09612202	TMEM240	1	1476661	9
cg26602477	TMEM240	1	1476845	33
cg11811409	TMEM240	1	1477025	30
cg26690297	TMEM240	1	1477098	33
cg08464374	TMEM240	1	1477123	30
cg01802295	TMEM240	1	1477194	25
cg13575252	SSU72	1	1477616	25
cg19619320	SSU72	1	1477931	25
cg11964810	SSU72	1	1478170	33
cg21173317	SSU72	1	1478665	33
cg03392564	SSU72	1	1478680	33
cg00955674	SSU72	1	1478827	33
cg04126957	SSU72	1	1479238	8
cg03941625	SSU72	1	1480603	18
cg07381470	SSU72	1	1483130	33
cg24470133	SSU72	1	1483206	33
cg00355315	SSU72	1	1483257	33
cg12734710	SSU72	1	1486459	25
cg01058717	SSU72	1	1487068	33
cg16305094	SSU72	1	1487266	6
cg07229301	SSU72	1	1487445	33
cg18312113	SSU72	1	1487538	33
cg07426077	SSU72	1	1488581	18
cg22373622	SSU72	1	1489544	33
cg26908276	SSU72	1	1489793	20
cg09073059	SSU72	1	1490216	14
cg16277776	SSU72	1	1490676	8
cg07211239	SSU72	1	1490809	8
cg10987926	SSU72	1	1490906	8
cg09517190	SSU72	1	1492513	36
cg08140609	SSU72	1	1494641	14
cg24044259	SSU72	1	1496410	33
cg18368516	SSU72	1	1496762	33
cg12062537	SSU72	1	1496856	33
cg14442715	SSU72	1	1496934	33
cg19910128	SSU72	1	1496936	33
cg06089960	SSU72	1	1498081	18
cg17968925	SSU72	1	1499694	34
cg09828226	SSU72	1	1500093	33
cg13431342	SSU72	1	1500958	9
cg20490900	SSU72	1	1502606	33
cg12690016	SSU72	1	1507138	31
cg25018209	SSU72	1	1509362	33
cg11586519	SSU72	1	1509833	33
cg05181565	SSU72	1	1509872	33
cg26221637	SSU72	1	1510359	33
cg19158176	SSU72	1	1510364	33
cg13424097	SSU72	1	1510427	33
cg07090025	SSU72	1	1510437	33
cg06199750	SSU72	1	1510566	33
cg05433637	SSU72	1	1510598	33
cg08271362	SSU72	1	1510719	25
cg20755353	SSU72	1	1510883	11
cg05702207		1	1525422	28
cg00151676		1	1525452	31
cg03136668		1	1525488	37
cg05934012		1	1533852	21
cg07479014		1	1534392	17
cg09126090		1	1534514	25
cg16358446		1	1534984	22
cg08289140		1	1535155	32
cg11521998		1	1536054	2
cg09172260		1	1536101	22
cg15034659		1	1537543	37
cg11649182		1	1539923	37
cg23955334		1	1543828	35
cg15817635	MIB2	1	1550031	25
cg15652741	MIB2	1	1550479	33
cg10705488	MIB2	1	1550648	33
cg11140595	MIB2	1	1550660	33
cg06761793	MIB2	1	1550770	33
cg18123911	MIB2	1	1550773	33
cg17271960	MIB2	1	1550779	33
cg25004270	MIB2	1	1550864	33
cg25880288	MIB2	1	1550879	33
cg10600968	MIB2	1	1550886	33
cg05941212	MIB2	1	1551902	8
cg13947830	MIB2	1	1551964	14
cg23605175	MIB2	1	1552796	33
cg15558634	MIB2	1	1553405	33
cg15323084	MIB2	1	1556707	33
cg19165249	MIB2	1	1558097	9
cg01589461	MIB2	1	1558622	20
cg23957653	MIB2	1	1558726	22
cg09061216	MIB2	1	1558936	33
cg03975652	MIB2	1	1559155	18
cg17456675	MIB2	1	1560531	22
cg24090393	MIB2	1	1560804	33
cg02492207	MIB2	1	1560894	9
cg10994397	MIB2	1	1562110	33
cg22689324	MIB2	1	1562397	10
cg04854189	MIB2	1	1562771	6
cg06912282	MIB2	1	1563001	14
cg06080300	MIB2	1	1563096	15
cg09159050	MIB2	1	1563500	16
cg00078456	MIB2	1	1564422	14
cg18852096	MIB2	1	1564425	14
cg05642789	MIB2	1	1564482	14
cg17122213	MIB2	1	1564920	9
cg03427058	MIB2	1	1565025	9
cg23430652	MIB2	1	1565027	9
cg00297832	MIB2	1	1565541	9
cg24368383	MIB2	1	1565856	14
cg04882394	MIB2	1	1565931	11
cg24535439	MMP23B	1	1566351	11
cg00262621	MMP23B	1	1566374	3
cg08231710	MMP23A	1	1566687	3
cg06943420	MMP23A	1	1566699	14
cg11648594	MMP23A	1	1566860	3
cg26740494	MMP23A	1	1567131	25
cg03136646	MMP23A	1	1567257	22
cg11798909	MMP23A	1	1567820	22
cg27541892	CDK11B	1	1571801	33
cg20929733	CDK11B	1	1572082	10
cg21921584	CDK11B	1	1572457	33
cg26660744	CDK11B	1	1573181	18
cg23252997	CDK11B	1	1576591	33
cg00998168	CDK11B	1	1590443	33
cg18282011	CDK11B	1	1590447	33
cg21149807	CDK11B	1	1590459	33
cg09283376	CDK11B	1	1590479	33
cg20155988	CDK11B	1	1590632	33
cg26562592	CDK11B	1	1590640	33
cg08864381	CDK11B	1	1590717	33
cg03017195	CDK11B	1	1590941	33
cg15830572	CDK11B	1	1593874	29
cg06848468	CDK11B	1	1597086	36
cg20255817	CDK11B	1	1597454	33
cg22082145	CDK11B	1	1597527	17
cg07601058	CDK11B	1	1597720	29
cg25283841	CDK11B	1	1600982	31
cg04105726	CDK11B	1	1601205	33
cg17869988	CDK11B	1	1601380	18
cg19382808	CDK11B	1	1602481	25
cg03972505	CDK11B	1	1602656	25
cg06528340	CDK11B	1	1602685	36
cg17939059	CDK11B	1	1602914	18
cg18288914	CDK11B	1	1603013	17
cg03548463	CDK11B	1	1603847	33
cg09330116	CDK11B	1	1603934	33
cg04272838	CDK11B	1	1606206	18
cg02915803	CDK11B	1	1606292	33
cg26932054	CDK11B	1	1606361	36
cg16990083	CDK11B	1	1606557	2
cg12655137	CDK11B	1	1609388	11
cg20251225	CDK11B	1	1609551	14
cg20429981	CDK11B	1	1609972	25
cg01189072	CDK11B	1	1610660	17
cg11588584	CDK11B	1	1611937	8
cg09825670	CDK11B	1	1611999	33
cg20462449	CDK11B	1	1613704	37
cg21106418	CDK11B	1	1613911	18
cg10065215	CDK11B	1	1613982	25
cg12042834	CDK11B	1	1614009	17
cg12100965	CDK11B	1	1623803	33
cg17106628	CDK11B	1	1624454	33
cg04437922	CDK11B	1	1628249	10
cg24688574	CDK11B	1	1629525	10
cg00341415	CDK11B	1	1630742	14
cg06750152	CDK11B	1	1630992	37
cg21265770	CDK11B	1	1631037	37
cg10626236	CDK11B	1	1631100	22
cg27169263	CDK11B	1	1633373	33
cg21932190	CDK11A	1	1635647	33
cg05364761	CDK11A	1	1636187	22
cg03139693	CDK11A	1	1636323	18
cg00853237	CDK11A	1	1638309	18
cg27047637	CDK11A	1	1639088	33
cg12048375	CDK11A	1	1639347	31
cg25189483	CDK11A	1	1639749	33
cg24933755	CDK11A	1	1640702	31
cg10628909	CDK11A	1	1646882	22
cg23059868	CDK11A	1	1649451	33
cg16248785	CDK11A	1	1655629	33
cg11198222	CDK11A	1	1655838	33
cg00669623	CDK11A	1	1655867	33
cg04243582	CDK11A	1	1655942	33
cg11572942	CDK11A	1	1656592	6
cg14164956	CDK11A	1	1656943	25
cg20612964	SLC35E2	1	1668511	33
cg04087434	SLC35E2	1	1669123	29
cg13866156	SLC35E2	1	1669148	33
cg17456545	SLC35E2	1	1669215	36
cg02934509	SLC35E2	1	1669413	2
cg23983334	SLC35E2	1	1677269	33
cg01738944	SLC35E2	1	1677273	33
cg13849007	SLC35E2	1	1677539	33
cg25394461	SLC35E2	1	1677541	33
cg17990871	SLC35E2	1	1677678	33
cg04100492	SLC35E2	1	1677730	33
cg01512113		1	1680232	37
cg20999797		1	1681921	37
cg06964353	NADK	1	1683176	14
cg14018698	NADK	1	1683352	14
cg18763089	NADK	1	1683738	30
cg14027380	NADK	1	1683796	33
cg11163532	NADK	1	1683872	30
cg22707691	NADK	1	1684095	33
cg24086442	NADK	1	1684311	30
cg22442180	NADK	1	1684399	25
cg10317445	NADK	1	1685553	33
cg21580588	NADK	1	1685723	33
cg15260978	NADK	1	1685832	33
cg12406875	NADK	1	1685854	33
cg05983502	NADK	1	1685970	33
cg26342907	NADK	1	1687532	33
cg11725331	NADK	1	1687729	36
cg10543797	NADK	1	1688123	22
cg09185911	NADK	1	1688883	31
cg25031205	NADK	1	1688976	6
cg15578948	NADK	1	1689012	30
cg04439557	NADK	1	1689452	9
cg08122070	NADK	1	1689610	25
cg05152432	NADK	1	1689887	9
cg08937102	NADK	1	1690389	11
cg03606098	NADK	1	1690840	9
cg12552303	NADK	1	1691817	24
cg00423114	NADK	1	1691916	33
cg21692735	NADK	1	1691997	33
cg23159992	NADK	1	1692062	33
cg14778560	NADK	1	1693368	33
cg15824543	NADK	1	1695391	33
cg06219660	NADK	1	1695509	36
cg00992048	NADK	1	1695585	29
cg00343906	NADK	1	1696692	33
cg09182189	NADK	1	1709203	23
cg17157064	NADK	1	1709597	33
cg04407228	NADK	1	1710158	33
cg10388316	NADK	1	1710208	33
cg00997530	NADK	1	1710229	33
cg00328972	NADK	1	1710237	33
cg26421735	NADK	1	1710265	33
cg09932345	NADK	1	1710561	28
cg02297801	NADK	1	1710663	6
cg23678594		1	1712021	7
cg19083977		1	1712885	5
cg02769781		1	1713676	36
cg24163210		1	1713944	23
cg00558749		1	1713950	23
cg13461447		1	1714001	36
cg10207218		1	1714140	36
cg05262191		1	1714271	36
cg22376730		1	1715039	9
cg04902899	GNB1	1	1717822	29
cg26568075	GNB1	1	1718809	5
cg25314445	GNB1	1	1718835	33
cg12076692	GNB1	1	1718852	6
cg16418734	GNB1	1	1720537	25
cg05722993	GNB1	1	1727796	17
cg26793463	GNB1	1	1735887	33
cg21422400	GNB1	1	1747243	33
cg01729401	GNB1	1	1750560	30
cg08651003	GNB1	1	1758731	17
cg04260676	GNB1	1	1774322	14
cg18162783	GNB1	1	1795891	34
cg04994975	GNB1	1	1795945	33
cg25599619	GNB1	1	1804256	31
cg11836949	GNB1	1	1812359	18
cg03043696	GNB1	1	1820656	29
cg19340909	GNB1	1	1821422	33
cg03716942	GNB1	1	1821981	33
cg01821754	GNB1	1	1822399	33
cg17483139	GNB1	1	1822401	33
cg18854735	GNB1	1	1822972	30
cg12150066	GNB1	1	1823305	33
cg23982607	GNB1	1	1823379	24
cg07380540		1	1825861	9
cg16652392		1	1826227	9
cg21776599		1	1830693	35
cg24706992		1	1833078	12
cg23936745		1	1837873	18
cg22962923		1	1839959	12
cg09809474		1	1840100	33
cg13918235		1	1840201	33
cg16384593		1	1840436	4
cg00309462		1	1840482	33
cg16926213		1	1841314	9
cg01755342	CALML6	1	1845396	14
cg15819352	CALML6	1	1845940	19
cg01826337	CALML6	1	1846001	3
cg06443644	CALML6	1	1846046	6
cg11549166	CALML6	1	1846098	3
cg22364929	CALML6	1	1846154	6
cg05132306	CALML6	1	1846340	35
cg17434257	CALML6	1	1846591	33
cg15527168	CALML6	1	1847864	36
cg17592667	CALML6	1	1848649	25
cg03442254	TMEM52	1	1849073	22
cg16989443	TMEM52	1	1849195	33
cg07177011	TMEM52	1	1849305	2
cg22718050	TMEM52	1	1850275	8
cg10943191	TMEM52	1	1850414	33
cg15496744	TMEM52	1	1850582	33
cg22865286	TMEM52	1	1850733	33
cg17091266	TMEM52	1	1850736	33
cg13680954	TMEM52	1	1850738	33
cg14180718	TMEM52	1	1850925	33
cg08169659	TMEM52	1	1850932	33
cg17722231	TMEM52	1	1851035	33
cg22094750	TMEM52	1	1851056	33
cg08134829	TMEM52	1	1851083	22
cg25590392	TMEM52	1	1851135	22
cg10096055	TMEM52	1	1851165	33
cg02577049	TMEM52	1	1851347	18
cg05355142	TMEM52	1	1851372	6
cg04758387	TMEM52	1	1851384	14
cg10219957	TMEM52	1	1851416	12
cg22536775	TMEM52	1	1851439	21
cg10521536	TMEM52	1	1851474	21
cg09859491	TMEM52	1	1851542	33
cg06174563	TMEM52	1	1851910	20
cg01428437	TMEM52	1	1852164	15
cg04886783	TMEM52	1	1852216	3
cg02050973	TMEM52	1	1852238	10
cg07419586		1	1852604	10
cg03580107		1	1854473	6
cg07924154		1	1855209	37
cg03547078		1	1855303	14
cg19356311		1	1856073	14
cg08440544		1	1856512	28
cg16328466		1	1857514	27
cg18231054		1	1858037	14
cg06092084		1	1858106	37
cg11977488		1	1858286	6
cg03719984		1	1859247	21
cg11649821		1	1859438	14
cg17091049		1	1860127	5
cg24641654		1	1860337	6
cg07227679		1	1861675	37
cg19630039		1	1861806	14
cg06082439		1	1861922	21
cg06937595		1	1868501	11
cg06853697		1	1868638	6
cg18383977		1	1870495	14
cg08639799		1	1871162	14
cg14559508		1	1871278	14
cg16680704		1	1871823	28
cg24315049		1	1871963	28
cg02367828		1	1872033	14
cg15833286		1	1873499	14
cg16142957		1	1873750	14
cg14839558		1	1874488	6
cg21876832		1	1874742	28
cg15028578		1	1874898	14
cg17747265		1	1875780	11
cg03396347		1	1875803	6
cg26153158		1	1875876	25
cg22375575		1	1877730	28
cg08730434		1	1878395	28
cg26357403		1	1878565	20
cg22380385	CFAP74	1	1885948	28
cg13111532	CFAP74	1	1886543	22
cg12035532	CFAP74	1	1886765	33
cg05264578	CFAP74	1	1886865	33
cg14165029	CFAP74	1	1888282	6
cg12665890	CFAP74	1	1888447	14
cg10433463	CFAP74	1	1889099	30
cg13204758	CFAP74	1	1889213	5
cg03950120	CFAP74	1	1889924	6
cg11528033	CFAP74	1	1890152	30
cg11254952	CFAP74	1	1890171	30
cg22619719	CFAP74	1	1891578	33
cg11956108	CFAP74	1	1895061	14
cg04395167	CFAP74	1	1895110	37
cg05757448	CFAP74	1	1895206	14
cg15151929	CFAP74	1	1896429	6
cg13168877	CFAP74	1	1896470	6
cg24503109	CFAP74	1	1897585	8
cg04852972	CFAP74	1	1897728	32
cg24495298	CFAP74	1	1897785	32
cg06123252	CFAP74	1	1901073	21
cg15546282	CFAP74	1	1903425	28
cg06835814	CFAP74	1	1905080	14
cg07105421	CFAP74	1	1905575	14
cg26430560	CFAP74	1	1905618	6
cg14598619	CFAP74	1	1906334	37
cg20295049	CFAP74	1	1906621	8
cg17016101	CFAP74	1	1907127	10
cg05035280	CFAP74	1	1909092	37
cg16388674	CFAP74	1	1910431	28
cg03688085	CFAP74	1	1910585	10
cg14196676	CFAP74	1	1911069	31
cg27587063	CFAP74	1	1912065	14
cg26865002	CFAP74	1	1913246	33
cg04624458	CFAP74	1	1913527	28
cg10623802	CFAP74	1	1913544	33
cg14639753	CFAP74	1	1913799	28
cg26801936	CFAP74	1	1916344	37
cg10331922	CFAP74	1	1916718	28
cg11946378	CFAP74	1	1920339	31
cg26424079	CFAP74	1	1932335	10
cg22344830	CFAP74	1	1935048	25
cg05700129	CFAP74	1	1935125	17
cg26067203	CFAP74	1	1935289	7
cg23621729	CFAP74	1	1935445	7
cg08114317	CFAP74	1	1935535	18
cg00014118	CFAP74	1	1935561	18
cg24317585	CFAP74	1	1936611	14
cg23037871	CFAP74	1	1936711	6
cg17130982		1	1946008	8
cg09021225		1	1946325	11
cg00546307		1	1946355	11
cg13103143		1	1946688	14
cg26609236	GABRD	1	1949354	37
cg17854471	GABRD	1	1950036	25
cg24087944	GABRD	1	1950111	17
cg22817993	GABRD	1	1950415	17
cg09107007	GABRD	1	1950616	22
cg00580652	GABRD	1	1951356	36
cg18392644	GABRD	1	1951466	23
cg06063714	GABRD	1	1951514	6
cg13916816	GABRD	1	1953059	21
cg14974223	GABRD	1	1953109	14
cg03469790	GABRD	1	1953419	6
cg19868751	GABRD	1	1955124	14
cg13788313	GABRD	1	1955762	37
cg15825127	GABRD	1	1957073	17
cg23288755	GABRD	1	1957320	22
cg24105782	GABRD	1	1957385	25
cg00400948	GABRD	1	1959442	21
cg19091116	GABRD	1	1959497	14
cg00889627	GABRD	1	1959630	14
cg04781796	GABRD	1	1959747	14
cg26903053	GABRD	1	1959813	36
cg07701567	GABRD	1	1959832	37
cg21422740	GABRD	1	1960689	37
cg25154424	GABRD	1	1960717	14
cg11240722	GABRD	1	1960943	28
cg09769218	GABRD	1	1961075	14
cg24364910	GABRD	1	1961111	6
cg25384089	GABRD	1	1961628	28
cg14522944	GABRD	1	1961743	6
cg03700143	GABRD	1	1961762	37
cg11687809	GABRD	1	1962016	37
cg24547253	GABRD	1	1962082	12
cg14087574		1	1963794	6
cg09752779		1	1963970	14
cg16992594		1	1970955	28
cg07226484		1	1972776	37
cg04843461		1	1974661	12
cg16703312		1	1974698	14
cg12658400		1	1974826	6
cg15356494		1	1974941	14
cg09767587		1	1976124	1
cg05597180		1	1976394	33
cg11863397		1	1976541	33
cg13298359		1	1976612	33
cg17201124		1	1976627	12
cg14978994		1	1978115	11
cg18120323		1	1978732	36
cg14417954	PRKCZ	1	1981217	14
cg26610624	PRKCZ	1	1981268	9
cg21137823	PRKCZ	1	1981270	9
cg22865720	PRKCZ	1	1981816	33
cg11345323	PRKCZ	1	1981825	33
cg24035370	PRKCZ	1	1982434	33
cg19370684	PRKCZ	1	1982688	8
cg07797073	PRKCZ	1	1982791	19
cg02347356	PRKCZ	1	1983003	19
cg05929117	PRKCZ	1	1983033	14
cg20285026	PRKCZ	1	1983774	25
cg01907016	PRKCZ	1	1985500	31
cg08484080	PRKCZ	1	1986139	9
cg17740743	PRKCZ	1	1986220	5
cg12391964	PRKCZ	1	1986275	37
cg23629792	PRKCZ	1	1987129	30
cg26059839	PRKCZ	1	1988681	17
cg14656575	PRKCZ	1	1988767	31
cg22627876	PRKCZ	1	1988808	34
cg06340969	PRKCZ	1	1990780	33
cg08115172	PRKCZ	1	1990868	33
cg15502607	PRKCZ	1	1990986	18
cg00653281	PRKCZ	1	1991051	33
cg04871460	PRKCZ	1	1991521	6
cg19619416	PRKCZ	1	1992232	29
cg24447775	PRKCZ	1	1992534	35
cg05463656	PRKCZ	1	1992687	36
cg00328210	PRKCZ	1	1993016	19
cg15703790	PRKCZ	1	1993510	19
cg03734700	PRKCZ	1	1999046	33
cg21221161	PRKCZ	1	1999183	33
cg19900677	PRKCZ	1	1999533	9
cg26221719	PRKCZ	1	2000462	33
cg22332100	PRKCZ	1	2000508	33
cg02107558	PRKCZ	1	2000679	17
cg04146995	PRKCZ	1	2001651	29
cg15115072	PRKCZ	1	2002722	25
cg11758127	PRKCZ	1	2002884	9
cg17815669	PRKCZ	1	2003198	33
cg08108679	PRKCZ	1	2003274	9
cg16269144	PRKCZ	1	2003326	33
cg04314111	PRKCZ	1	2003577	9
cg22332339	PRKCZ	1	2003605	5
cg11227141	PRKCZ	1	2003650	9
cg13077150	PRKCZ	1	2004222	9
cg00359465	PRKCZ	1	2004346	9
cg04023573	PRKCZ	1	2004636	17
cg03959306	PRKCZ	1	2004968	3
cg04520340	PRKCZ	1	2005132	17
cg16653138	PRKCZ	1	2005180	14
cg13387826	PRKCZ	1	2005260	14
cg19803229	PRKCZ	1	2005320	3
cg14418633	PRKCZ	1	2005489	3
cg03001333	PRKCZ	1	2005560	3
cg13591369	PRKCZ	1	2005564	3
cg27587033	PRKCZ	1	2006032	9
cg06791083	PRKCZ	1	2006465	18
cg14171824	PRKCZ	1	2006656	9
cg01970427	PRKCZ	1	2006896	18
cg02482150	PRKCZ	1	2008365	33
cg25976434	PRKCZ	1	2008510	2
cg06757383	PRKCZ	1	2008579	33
cg11835265	PRKCZ	1	2011913	33
cg07375700	PRKCZ	1	2013507	17
cg16059943	PRKCZ	1	2013748	4
cg22174681	PRKCZ	1	2013930	1
cg23820589	PRKCZ	1	2014244	9
cg02361803	PRKCZ	1	2014371	5
cg25304754	PRKCZ	1	2014547	25
cg12085265	PRKCZ	1	2014628	25
cg03580279	PRKCZ	1	2015974	18
cg20153240	PRKCZ	1	2016789	25
cg06821641	PRKCZ	1	2016915	36
cg17495046	PRKCZ	1	2017010	36
cg06176608	PRKCZ	1	2019526	9
cg26561349	PRKCZ	1	2020591	33
cg08732456	PRKCZ	1	2020870	9
cg02587648	PRKCZ	1	2023258	11
cg01164686	PRKCZ	1	2024593	33
cg24138964	PRKCZ	1	2025206	9
cg12711627	PRKCZ	1	2025769	22
cg12764620	PRKCZ	1	2025796	22
cg22712840	PRKCZ	1	2026193	18
cg04349178	PRKCZ	1	2026224	32
cg25139718	PRKCZ	1	2027575	9
cg02300356	PRKCZ	1	2027983	33
cg00312809	PRKCZ	1	2028213	9
cg19646139	PRKCZ	1	2029012	33
cg18888671	PRKCZ	1	2030462	33
cg19759051	PRKCZ	1	2030817	17
cg08651178	PRKCZ	1	2035295	31
cg12639453	PRKCZ	1	2035780	30
cg16599817	PRKCZ	1	2036283	25
cg06315149	PRKCZ	1	2036398	9
cg17023856	PRKCZ	1	2036508	9
cg00409816	PRKCZ	1	2037476	25
cg13072890	PRKCZ	1	2038377	25
cg06717814	PRKCZ	1	2038593	18
cg22626579	PRKCZ	1	2038628	25
cg12713909	PRKCZ	1	2038940	25
cg06204101	PRKCZ	1	2039671	32
cg09322616	PRKCZ	1	2040400	8
cg02138098	PRKCZ	1	2040968	33
cg11781622	PRKCZ	1	2041072	5
cg25319188	PRKCZ	1	2041103	33
cg02293396	PRKCZ	1	2041228	18
cg17748900	PRKCZ	1	2041764	33
cg25407448	PRKCZ	1	2043037	18
cg22342249	PRKCZ	1	2043439	33
cg22876683	PRKCZ	1	2043450	33
cg13918804	PRKCZ	1	2043761	3
cg04315214	PRKCZ	1	2043799	9
cg19257562	PRKCZ	1	2043853	8
cg03599988	PRKCZ	1	2045413	33
cg03777518	PRKCZ	1	2045682	33
cg20250605	PRKCZ	1	2046506	33
cg00981070	PRKCZ	1	2046702	9
cg17426766	PRKCZ	1	2046864	9
cg18803110	PRKCZ	1	2057439	33
cg23803603	PRKCZ	1	2058230	33
cg12718519	PRKCZ	1	2058417	14
cg13480549	PRKCZ	1	2058790	14
cg18188739	PRKCZ	1	2058941	15
cg15481172	PRKCZ	1	2059086	3
cg08106279	PRKCZ	1	2060014	17
cg11796233	PRKCZ	1	2060236	25
cg26335530	PRKCZ	1	2060642	17
cg00443516	PRKCZ	1	2061836	22
cg08106205	PRKCZ	1	2062664	6
cg24557048	PRKCZ	1	2063799	14
cg06157219	PRKCZ	1	2063875	3
cg18269141	PRKCZ	1	2063966	17
cg25845463	PRKCZ	1	2064046	3
cg04771433	PRKCZ	1	2064216	11
cg15550572	PRKCZ	1	2064441	9
cg25466090	PRKCZ	1	2064691	29
cg05753589	PRKCZ	1	2064765	31
cg23844174	PRKCZ	1	2064819	25
cg09560161	PRKCZ	1	2065242	19
cg16048006	PRKCZ	1	2065263	15
cg22366001	PRKCZ	1	2066006	33
cg07836663	PRKCZ	1	2066167	25
cg20975074	PRKCZ	1	2066430	25
cg24776480	PRKCZ	1	2066446	13
cg00866690	PRKCZ	1	2066631	25
cg24042578	PRKCZ	1	2066981	25
cg03732007	PRKCZ	1	2071316	17
cg00171113	PRKCZ	1	2073900	33
cg06888836	PRKCZ	1	2074268	6
cg10334053	PRKCZ	1	2078117	22
cg21271945	PRKCZ	1	2080081	3
cg23682913	PRKCZ	1	2080710	9
cg07693617	PRKCZ	1	2081984	33
cg26930596	PRKCZ	1	2082315	32
cg02481000	PRKCZ	1	2082349	8
cg17435831	PRKCZ	1	2082522	19
cg07196858	PRKCZ	1	2085232	30
cg07382156	PRKCZ	1	2085526	33
cg14989962	PRKCZ	1	2085717	33
cg24054683	PRKCZ	1	2085751	33
cg19928739	PRKCZ	1	2089555	33
cg22942532	PRKCZ	1	2089924	25
cg24578937	PRKCZ	1	2090814	9
cg02840585	PRKCZ	1	2090953	33
cg16813816	PRKCZ	1	2091066	33
cg24604214	PRKCZ	1	2092394	10
cg10219789	PRKCZ	1	2092526	14
cg24937768	PRKCZ	1	2092853	30
cg09260853	PRKCZ	1	2094483	33
cg12297010	PRKCZ	1	2096582	30
cg25060388	PRKCZ	1	2096722	33
cg19870743	PRKCZ	1	2097158	22
cg09144608	PRKCZ	1	2098929	33
cg07093776	PRKCZ	1	2099468	30
cg07131604	PRKCZ	1	2099495	33
cg07222721	PRKCZ	1	2099745	5
cg15575834	PRKCZ	1	2099845	33
cg09225489	PRKCZ	1	2099891	33
cg16644344	PRKCZ	1	2100169	25
cg17156349	PRKCZ	1	2100232	33
cg25727019	PRKCZ	1	2100365	33
cg10313879	PRKCZ	1	2100435	33
cg09891066	PRKCZ	1	2100864	33
cg05776004	PRKCZ	1	2100984	25
cg06801943	PRKCZ	1	2101479	9
cg26430365	PRKCZ	1	2103575	29
cg14778173	PRKCZ	1	2103645	33
cg07029226	PRKCZ	1	2104223	33
cg11961999	PRKCZ	1	2104478	22
cg21282837	PRKCZ	1	2104641	33
cg19412821	PRKCZ	1	2104786	33
cg06646728	PRKCZ	1	2104886	33
cg15513868	PRKCZ	1	2105154	33
cg18877309	PRKCZ	1	2105343	33
cg01514357	PRKCZ	1	2105392	31
cg15468976	PRKCZ	1	2106222	3
cg27264462	PRKCZ	1	2106365	3
cg23648809	PRKCZ	1	2106400	3
cg02393699	PRKCZ	1	2106620	9
cg13798228	PRKCZ	1	2106732	30
cg17025688	PRKCZ	1	2107410	25
cg00660626	PRKCZ	1	2107451	18
cg02334669	PRKCZ	1	2108748	33
cg20457594	PRKCZ	1	2109138	33
cg00175702	PRKCZ	1	2109388	25
cg10769649	PRKCZ	1	2111330	33
cg04105350	PRKCZ	1	2111868	33
cg09180820	PRKCZ	1	2113911	33
cg09579361	C1orf86	1	2116287	33
cg01728055	C1orf86	1	2116458	33
cg01080781	C1orf86	1	2116597	33
cg10057528	C1orf86	1	2116747	33
cg16559025	C1orf86	1	2117425	33
cg25768250	C1orf86	1	2117733	33
cg24700472	C1orf86	1	2118131	33
cg16545954	C1orf86	1	2118288	37
cg17412102	C1orf86	1	2119531	25
cg21209510	C1orf86	1	2119550	32
cg20300514	C1orf86	1	2120985	33
cg26227225	C1orf86	1	2121039	33
cg05337761	C1orf86	1	2121349	33
cg01894875	C1orf86	1	2121521	36
cg01927825	C1orf86	1	2121724	8
cg09506319	C1orf86	1	2122601	23
cg04118472	C1orf86	1	2125049	9
cg10314133	C1orf86	1	2125114	8
cg11503104	C1orf86	1	2125122	8
cg08933000	C1orf86	1	2125124	8
cg07697177	C1orf86	1	2125182	8
cg16718276	C1orf86	1	2125186	8
cg18397998	C1orf86	1	2125243	6
cg08161158	C1orf86	1	2126151	33
cg06308188	C1orf86	1	2126306	33
cg19915466	C1orf86	1	2126372	33
cg09278885	C1orf86	1	2126389	33
cg23441090	C1orf86	1	2126425	33
cg18771653	C1orf86	1	2126479	33
cg05940463	C1orf86	1	2126641	33
cg19641395	C1orf86	1	2126776	33
cg13061570	C1orf86	1	2127505	29
cg00154846	C1orf86	1	2130580	25
cg26411452	C1orf86	1	2133731	36
cg16039979	C1orf86	1	2135358	33
cg05937445	C1orf86	1	2135589	9
cg14856698	C1orf86	1	2135945	22
cg19490856	C1orf86	1	2136217	33
cg16296290	C1orf86	1	2136845	22
cg21119525	C1orf86	1	2136847	36
cg03315007	C1orf86	1	2137067	18
cg06203364	C1orf86	1	2137307	25
cg03665132	C1orf86	1	2137325	25
cg14076971	C1orf86	1	2137665	12
cg20617669	C1orf86	1	2138442	9
cg00656881	C1orf86	1	2138757	25
cg27528222	C1orf86	1	2138953	31
cg05523897	C1orf86	1	2139175	9
cg07048210	C1orf86	1	2139235	25
cg26031954	C1orf86	1	2139327	9
cg16117513	C1orf86	1	2139657	9
cg15840005	C1orf86	1	2139905	9
cg18565264	C1orf86	1	2140551	8
cg04597658		1	2142534	8
cg19756430		1	2144002	17
cg00026222		1	2144244	34
cg15451548		1	2144873	14
cg23632393		1	2145116	3
cg26553501		1	2145276	4
cg24518098		1	2146288	6
cg11155073		1	2147513	14
cg12799824		1	2155728	3
cg00851627		1	2156394	20
cg00395931		1	2158622	33
cg11155915	SKI	1	2158638	33
cg07333862	SKI	1	2158915	33
cg13400516	SKI	1	2159040	33
cg11257240	SKI	1	2159351	33
cg27536187	SKI	1	2159365	33
cg17422926	SKI	1	2159369	33
cg06382459	SKI	1	2159373	33
cg05052194	SKI	1	2160249	33
cg15700006	SKI	1	2160297	33
cg00502932	SKI	1	2160666	33
cg01979157	SKI	1	2161013	33
cg05603985	SKI	1	2161049	9
cg08884752	SKI	1	2162001	31
cg08640824	SKI	1	2162506	33
cg01787285	SKI	1	2162682	33
cg16417118	SKI	1	2162931	25
cg15564619	SKI	1	2163437	5
cg17942763	SKI	1	2163472	25
cg15132013	SKI	1	2163529	7
cg02058628	SKI	1	2164542	11
cg19404444	SKI	1	2164602	11
cg25139649	SKI	1	2165579	3
cg10397932	SKI	1	2166155	25
cg12611488	SKI	1	2169282	3
cg16704920	SKI	1	2169407	15
cg08270567	SKI	1	2170956	8
cg15979171	SKI	1	2171212	17
cg05156582	SKI	1	2171253	17
cg21775570	SKI	1	2171834	32
cg02050917	SKI	1	2173571	3
cg07842327	SKI	1	2174725	25
cg26605914	SKI	1	2174798	25
cg19770723	SKI	1	2174895	25
cg24377150	SKI	1	2179933	14
cg02360367	SKI	1	2180027	14
cg21414505	SKI	1	2180697	25
cg08468599	SKI	1	2182126	5
cg21442419	SKI	1	2182373	6
cg17165158	SKI	1	2182612	2
cg03042633	SKI	1	2183365	35
cg07114422	SKI	1	2183438	3
cg04934870	SKI	1	2185733	18
cg16315417	SKI	1	2187457	14
cg23645210	SKI	1	2188767	25
cg05937603	SKI	1	2188894	30
cg08730743	SKI	1	2189027	25
cg24481594	SKI	1	2190850	25
cg00954996	SKI	1	2193454	33
cg10982378	SKI	1	2193741	33
cg01101178	SKI	1	2198760	3
cg12483545	SKI	1	2198879	19
cg06521970	SKI	1	2200890	17
cg16382314	SKI	1	2200962	30
cg17183215	SKI	1	2200984	31
cg17325476	SKI	1	2201246	33
cg08863830	SKI	1	2202028	14
cg26566407	SKI	1	2202931	17
cg06087623	SKI	1	2203012	17
cg11224984	SKI	1	2203045	6
cg01949002	SKI	1	2203589	37
cg12580943	SKI	1	2203648	9
cg18235167	SKI	1	2205213	25
cg04293353	SKI	1	2205396	18
cg21194808	SKI	1	2205498	18
cg05948763	SKI	1	2205824	11
cg24579224	SKI	1	2205902	14
cg19025786	SKI	1	2206662	6
cg16560209	SKI	1	2207859	3
cg09807746	SKI	1	2209140	33
cg08032228	SKI	1	2209957	5
cg15007228	SKI	1	2210335	6
cg09888283	SKI	1	2211524	6
cg19757330	SKI	1	2212997	33
cg26033908	SKI	1	2213966	33
cg00390654	SKI	1	2214240	33
cg02768912	SKI	1	2216264	17
cg06815887	SKI	1	2218432	33
cg25772076	SKI	1	2218495	34
cg21404476	SKI	1	2218549	33
cg18947016	SKI	1	2219336	33
cg08942499	SKI	1	2219932	11
cg03466562	SKI	1	2220317	17
cg16902087	SKI	1	2220497	25
cg00715290	SKI	1	2221807	9
cg13488570	SKI	1	2222253	14
cg01628067	SKI	1	2222419	14
cg02737619	SKI	1	2222440	14
cg22940848	SKI	1	2222486	11
cg08271229	SKI	1	2222674	9
cg17810602	SKI	1	2224678	33
cg05814106	SKI	1	2224791	33
cg16575461	SKI	1	2225107	33
cg07593521	SKI	1	2225299	33
cg01606029	SKI	1	2228238	18
cg01938025	SKI	1	2228319	17
cg26264656	SKI	1	2229113	33
cg15935121	SKI	1	2230601	17
cg26332488	SKI	1	2230640	17
cg09556700	SKI	1	2230668	17
cg23022809	SKI	1	2230923	17
cg12552820	SKI	1	2231925	9
cg01852476	SKI	1	2232063	14
cg26017930	SKI	1	2232166	14
cg13727629	SKI	1	2232469	14
cg08703055	SKI	1	2232481	14
cg00618291	SKI	1	2234291	33
cg04619852	SKI	1	2234433	33
cg21405929	SKI	1	2234751	17
cg06644452	SKI	1	2235467	18
cg01428928	SKI	1	2236183	17
cg20168901	SKI	1	2236443	14
cg07425568	SKI	1	2236650	9
cg17854510	SKI	1	2237185	18
cg03631837	SKI	1	2237200	18
cg20144521	SKI	1	2237543	33
cg01445240	SKI	1	2237799	17
cg13099829	SKI	1	2237991	33
cg06875179	SKI	1	2238045	14
cg06736312	SKI	1	2238334	36
cg01916743	SKI	1	2238932	18
cg09442556	SKI	1	2239065	18
cg11519710	SKI	1	2239646	6
cg11205589	SKI	1	2239768	31
cg07842023	SKI	1	2240191	14
cg16663073	SKI	1	2240324	33
cg19253339	SKI	1	2240476	33
cg03386617		1	2241654	33
cg11809162		1	2241792	2
cg26687579		1	2243111	8
cg06952577		1	2244585	8
cg13850019		1	2245895	8
cg06784691		1	2245988	8
cg03532930		1	2246464	33
cg14669749		1	2246478	33
cg10195763		1	2246864	9
cg01490733		1	2247066	9
cg00766146		1	2248719	11
cg00386984		1	2249617	33
[truncated: 394,066 more rows]
